# Supplementary material for: Multifunctional Nanofibrous Dressing with Antimicrobial and Anti-Inflammatory Properties Prepared by Needle-Free Electrospinning
Source: Pharmaceutics. 2021 Sep 21;13(9):1527. doi: 10.3390/pharmaceutics13091527 (PMC8464763; doi:10.3390/pharmaceutics13091527)
Supplement: Supplementary file 1 [file pharmaceutics-13-01527-s001.zip]

Archive with 1 entries (1 files):
- pharmaceutics-1365769-supplementary.pdf
